# Supplementary material for: Cirbp suppression compromises DHODH-mediated ferroptosis defense and attenuates hypothermic cardioprotection in an aged donor transplantation model
Source: J Clin Invest. 2024 Mar 12;134(9):e175645. doi: 10.1172/JCI175645 (PMC11060748; doi:10.1172/JCI175645)
Supplement: Supporting data values [file jci-134-175645-s038.xlsx]

## Sheet: Figure 1
Panel B
	Time to restore sinus rhythm (seconds)			Beating score
	Young	Aged		Young	Aged
	120	235		4	3
	100	100		4	3
	95	175		4	3
	75	300		4	2
	60	200		4	4
Panel C
		Cardiac function（%）
		Young					Aged
	EF	40.2	37.2	46.1	50.5	55.3	16.6	22.2	21.2	34.9	28.5
	FS	20.9	19.5	23.8	26.3	28.8	9.7	13.5	11.3	18.4	15.7
	HR	285	312	255	300	290	200	215	175	189	245
Panel D
	EDP (mmHg)		max dp/dt		—min dp/dt		Contractility Index (1/second)
	Young	Aged	Young	Aged	Young	Aged	Young	Aged
	16.02	61.98	3309.11	1092.1	3612.07	981.26	50.26	21.11
	10.75	45.04	2269.08	984.21	2509.11	1048.1	89.11	17.68
	13.09	33.59	3391.75	1883.07	3387.19	1750.85	122.36	53.5
	5.99	67.95	2003.88	796.07	2039.08	489.03	88.26	10.49
	2.55	33.02	3899.16	1219.07	2889.16	1207.08	95.31	38.81
Panel E
	Serum CK (U/ml)		cTnI (ng/mL)		cTnT (ng/mL)
	Young	Aged	Young	Aged	Young	Aged
	1.23	10	2.05	65.26	1.12553	21.3808
	2.55	8.78	5.12	70.28	1.48723	21.2532
	1.07	12.5	7.24	109.19	2.91277	17.6362
	1.33	6.67	1.76	154.08	1.87021	12.1043
	1.67	5.91	13.22	91.5	4.16808	7.93404
Panel F
	MPO-positive number /per view
	Young	Aged
	10	19
	8	22
	11	15
	15	12
	6	25

## Sheet: Figure 2
Panel B
	Arachidonic acid metabolites
			Young					Aged
	TXB2	pmol/g	4.53	25.51	31.03	13.69	45.48	66.1	28.8	171.77	31.71	33.94
	PGF2a	pmol/g	11	9.87	11.84	3.39	15.49	27.24	15.22	76.28	10.39	22.08
	PGE2	pmol/g	6.52	19.85	58.43	14.5	38.73	43.06	7.91	66.01	31.44	20.52
	PGD2	pmol/g	6.86	30.05	48.35	10.71	42.1	15.1	12.66	156.89	20.69	8.76
	15-HETE	pmol/g	51.84	200.51	249.84	56.91	268.4	116.26	34.6	453.64	80.2	135.08
	11-HETE	pmol/g	5.64	28.08	67.58	20.85	66.2	125.74	38.54	216.85	89.76	73.13
	12-HETE	pmol/g	69.33	338.72	363.82	110.84	259.4	372.12	342.13	1056.88	111.94	328.06
	5-HETE	pmol/g	1.81	5.7	8.2	6.04	14.96	96.97	17.81	62.86	13.6	34.11
	EPA(20:5)	nmol/g	19.87	18.81	18.45	9.09	10.45	15.35	12.56	15.37	12.25	13.39
	DHA(22:6)	nmol/g	59.6	60.17	68.98	27.58	37.25	124.47	69.98	104.86	55.07	82.53
	ARA(20:4)	nmol/g	46.55	103.44	90.2	42.15	50.53	167.28	95.97	149.19	79.22	114.33
	DPA(22:5)	nmol/g	17.05	16.99	12.95	6.62	6.33	20.24	9.38	13.98	8.13	11.56
Panel C
	MDA (nmol/mg protein)		4-HNE (mg/mg protein)		Iron content (μg/mg protein)
	Young	Aged	Young	Aged	Young	Aged
	1.09428	2.75038	2.69284	42.1009	0.15452	0.42058
	2.10079	2.19757	11.8549	28.5921	0.16261	0.21922
	1.08979	3.71899	10.619	51.5387	0.17299	0.25843
	2.03344	4.46881	5.75781	24.7952	0.10733	0.30821
	1.57477	2.74892	2.66875	45.5932	0.12861	0.35977
Panel E
	PTGS2 expression (Relative to β-tubulin)
	Young	Aged
	0.895703	1.09451
	0.820997	0.962888
	0.869443	1.06936
Panel F
	PTGS2-positive cells (%)
	Young	Aged
	6.3	35.2
	2.8	12.8
	11.1	19.5
	5.5	33.2
	6.5	9.8

## Sheet: Figure 3
Panel B
	Time to restore sinus rhythm (seconds)			Beating score
	Aged	Aged+Lip-1		Aged	Aged+Lip-1
	295	130		1	4
	118	105		3	4
	355	66		3	3
	305	175		2	4
	188	76		3	4
Panel C
		Cardiac function（%）
		Aged					Aged+Lip-1
	EF	34.8	28.9	35.3	19.3	31.9	45.2	49.7	38.2	28.7	55.9
	FS	17.8	14.6	18.3	10.5	16.8	23.6	25.7	20.6	15.3	29.1
	HR	185	189	222	250	320	320	380	275	222	200
Panel D
	EDP (mmHg)		max dp/dt		—min dp/dt		Contractility Index (1/second)
	Aged	Aged+Lip-1	Aged	Aged+Lip-1	Aged	Aged+Lip-1	Aged	Aged+Lip-1
	33.13	29.69	630.44	2687.23	559.02	2102.41	12.09	29.7
	55.69	1.99	880.41	2995.02	695.26	1998.67	15.63	95.09
	59.66	18.68	1100.36	1958.18	396.67	1555.25	8.69	79.51
	28.68	15.05	1579.01	4110.11	1050.19	3920.89	22.68	99.33
	69.67	2.98	1333.33	4661	1201.45	3500.09	13.34	34.44
Panel E
	Serum CK (U/ml)		cTnI (ng/mL)		cTnT (ng/mL)
	Aged	Aged+Lip-1	Aged	Aged+Lip-1	Aged	Aged+Lip-1
	7.21	0.68	34.25	30.24	13.1235	11.3596
	8.99	2.2	70.15	16.22	8.12421	6.65744
	13.42	5.88	19.67	34.19	7.61247	5.16808
	12.11	1.65	63.67	1.79	13.6678	9.01914
	4.12	6.68	40.01	6.74	15.3752	3.78513
Panel F
	MPO-positive number /per view
	Aged	Aged+Lip-1
	16	6
	16	8
	25	8
	24	5
	9	12
Panel H
	MDA (nmol/mg protein)		4-HNE (mg/mg protein)		Iron content (μg/mg protein)
	Aged	Aged+Lip-1	Aged	Aged+Lip-1	Aged	Aged+Lip-1
	1.91221	1.03409	19.5755	26.5873	0.33124	0.08112
	2.32214	0.971738	39.6721	34.269	0.611245	0.16225
	4.57223	1.57468	58.2756	19.7934	0.58924	0.09677
	6.78156	1.87145	45.4413	25.1034	0.273324	0.25371
	6.25115	1.17655	89.1244	2.2733	0.599971	0.20197
Panel J
	PTGS2 expression (Relative to β-tubulin)
	Aged	Aged+Lip-1
	2.16639	0.13333
	1.96792	0.06777
	2.53071	0.180201
Panel K
	PTGS2-positive cells (%)
	Aged	Aged+Lip-1
	12.2	5.5
	35.3	6.67
	29.5	12.5
	30	3.75
	23.3	1.78

## Sheet: Figure 4
Panel B
	CIRBP expression (Relative to β-tubulin)
	Young	Aged
	1.21014	0.781923
	1.10364	0.713837
	0.999132	0.760003
	1.02208	0.869448
	0.929283	0.811222
Panel C
	CIRBP mRNA expression (Relative to GAPDH)
	Young	Aged
	0.75934	0.80417
	0.847706	0.588683
	0.9772	0.625806
	0.842137	0.396973
	0.639866	0.345834
	1.28288	0.662835
	1.72955	1.04906
	1.32967	1.03697
Panel D
	Nuclear CIRBP expression (Relative to Histone h3)
	Young	Aged
	0.4899	0.1217
	0.3777	0.1634
	0.3591	0.1593
Panel E
	Nuclear CIRBP fluorescence intensity
	Young	Aged
	28	25
	38	20
	41	22
	36	21
	37	28
Panel F
	Nuclear CIRBP expression
	Young	Aged
	1.90627	1.37921
	1.87976	1.4003
	1.97501	1.45152
Panel G
	Cytoplasmic CIRBP expression
	Young	Aged
	1.80861	0.561677
	1.8166	1.50148
	2.11701	0.833729
Panel H
	Cytoplasmic CIRBP fluorescence intensity
	Young	Aged
	18	10
	15	9
	20	8
	16	8
	15	9.5
Panel I
	Nuclear SP1 expression (Relative to Histone h3)
	Young	Aged
	0.88192	0.26217
	0.81471	0.23231
	0.70151	0.34671
	0.69967	0.39116
Panel J	(Relative to Histone h3) fluorescence intensity
	Young	Aged
	36	20
	40	18
	45	22
	38	21
	39	19
Panel L	Young			Aged
ChIP-IgG	0.126523	0.038247	0.022289	0.046174	0.013741	0.016433
ChIP-SP1	48.5821	22.3315	28.8091	15.7761	4.97771	6.89114

## Sheet: Figrue 5
Panel B
	CIRBP expression (Relative to β-tubulin)
	WT	KO
	1.367	0.089
	2.609	0.029
	1.227	0.021
Panel C
	Time to restore sinus rhythm (seconds)			Beating score
	WT	KO		WT	KO
	60	80		4	3
	120	135		4	3
	45	215		4	3
	90	100		4	3
	80	180		3	4
Panel D
		Cardiac function（%）
		WT					KO
	EF	49.2	65.2	74.8	35.5	29.5	25.8	27.9	35.1	33.5	38.7
	FS	25.1	32.9	37.8	17.8	15.2	12.1	13.2	17.5	16.3	19.3
	HR	199	299	368	289	250	250	185	165	225	265
Panel E
	EDP (mmHg)		max dp/dt		—min dp/dt		Contractility Index (1/second)
	WT	KO	WT	KO	WT	KO	WT	KO
	17.88	73.86	3812.13	1036.6	3022.45	308.63	68.56	12.43
	11.84	77.89	2554.49	1379.1	1578.1	452.97	115.66	16.34
	12.1	84.25	3247.42	817.41	2093.46	1501.03	125.67	10.76
	5.33	69.02	2231.94	651.51	1631.59	1227.04	100.96	7.79
	2.79	55.64	3001.33	1105.18	2310.31	478.11	95.32	12.31
Panel F
	Serum CK (U/ml)		cTnI (ng/mL)		cTnT (ng/mL)
	WT	KO	WT	KO	WT	KO
	1.67	6.8	3.31	14.15	3.22114	3.76383
	2.77	6.7	16.22	27.32	2.67015	3.99787
	1.89	4.55	6.99	8.25	1.67112	12.3596
	0.91	1.57	2.33	42.81	2.79224	6.55106
	0.99	3.72	6.67	25.03	0.51111	5.16808
Panel G
	MPO-positive number /per view
	WT	KO
	8	18
	7	26
	8	12
	16	22
	6	10
Panel I
	Arachidonic acid metabolites
			WT					KO
	TXB2	pmol/g	95.68	30.37	65.95	10.84	9.82	85.56	21.69	67.85	165.87	161.86
	PGF2a	pmol/g	13.15	28.64	11.44	7.12	8.02	28.98	12.2	21.25	42.25	32.84
	PGE2	pmol/g	5.51	74.59	55.89	0.84	1.2	45.1	16.09	42.49	75.6	54.88
	PGD2	pmol/g	103.18	67.67	44.6	0.33	0.35	48.57	18.8	58.9	50.09	32.5
	15-HETE	pmol/g	90.68	130.1	131.5	10.83	13.38	438.49	64.16	102.22	345.11	458.88
	11-HETE	pmol/g	97.26	108.33	124.07	6.09	5.43	97.45	131.06	260.78	97.21	242.09
	12-HETE	pmol/g	452.4	312.8	402.76	24.15	125.64	558.54	144.96	255.49	1167.49	1126.62
	5-HETE	pmol/g	128.99	28.07	7.5	4.51	5.28	74.02	13.16	9.22	36.74	9.85
	EPA(20:5)	nmol/g	7.85	6.24	33.9	41.74	14.7	104.61	33.18	29.85	32.42	33.48
	DHA(22:6)	nmol/g	48.67	206.99	121.68	127.89	222.42	241.38	167.3	88.32	175.51	176.56
	ARA(20:4)	nmol/g	32.95	88.8	51.94	116.56	132.96	259.67	136.44	109.18	147.8	129.39
	DPA(22:5)	nmol/g	8.11	83.75	41.75	49.26	68.82	112.16	53.69	35.37	39.89	31.34
Panel J
	MDA (nmol/mg protein)		4-HNE (mg/mg protein)		Iron content (μg/mg protein)
	WT	KO	WT	KO	WT	KO
	0.989194	2.63374	1.11774	32.5225	0.085442	0.151324
	1.67122	3.61341	6.67112	25.2682	0.124115	0.201921
	1.55144	1.88341	15.0145	45.0823	0.113348	0.152692
	0.571125	1.74723	19.7782	19.2957	0.093358	0.168222
	1.11241	1.90727	9.69752	26.293	0.193382	0.262312
Panel L	Protein expression
	(Relative to β-tubulin)
	WT			KO
PTGS2	1.29032	1.45621	1.36582	1.69123	1.88925	1.99252
Panel M
	PTGS2-positive cells (%)
	WT	KO
	3.6	6.9
	3.1	7.8
	5.5	6.2
	2.5	10.2
	10.5	13.3

## Sheet: Figure 6
Panel B	Cardiomyocytes Ox.C11/
	(Ox.C11+Non-ox.C11)
	WT	KO
	0.35	0.67
	0.22	0.69
	0.21	0.52
Panel C
	Lipid peroxidation (nmol/mg protein)
	WT					KO
	4.02241	4.87401	4.12762			7.4056	7.28862	10.1665
Panel D
	Cardiomyocytes 4-HNE fluorescence intensity
	WT	KO
	18	45
	25	58
	33	49
Panel E
		Protein expression (Relative to Actin)
	WT					KO
	ACSL4	0.211	0.189	0.225		0.899	1.221	1.113
	PTGS2	0.378	0.458	0.137		2.6842	1.8801	0.998
	CIRBP	0.725	0.899	0.651		0.0559	0.0911	0.0408
Panel F
	Relative viability of cardiomyocytes
	WT					KO
30min	0.961273	1.00118	1.03755			0.828864	0.696328	0.906814
60min	1.26964	1.53791	1.38862			0.844103	1.01148	1.0677
120min	1.34321	1.57286	1.4621			0.84988	0.994554	1.10606
Panel H
	SG+ objects per mm2
	Hours	WT Myo									KO Myo
	0	289.004	202.448	101.525	246.362	180.307	131.764	151.039	90.0152	48.1283	195.82	349.495	186.943	191.089	197.656	238.959	327.86	364.71	255.141
	1	354.865	239.473	107.25	285.822	209.735	161.471	198.577	100.032	45.9666	269.618	444.873	234.345	242.427	262.46	292.764	393.311	455.242	308.666
	2	363.582	246.339	108.924	294.867	208.83	168.577	153.973	98.396	43.2932	272.588	457.521	237.968	247.693	271.599	321.032	407.164	476.857	321.025
	3	364.01	254.302	111.435	288.346	206.837	175.954	141.609	95.5553	41.1112	272.786	468.748	248.58	249.771	270.244	340.981	418.359	486.521	327.413
	4	369.823	253.346	114.965	289.502	202.891	174.914	136.495	92.0327	40.5028	276.628	471.783	251.682	253.857	276.327	356.831	422.838	495.461	340.454
	5	367.452	256.704	113.327	287.784	202.603	175.197	136.982	91.5124	40.083	275.844	476.35	254.36	252.25	275.635	373.859	420.558	491.024	345.295
	6	363.636	253.651	108.482	284.726	198.74	174.313	132.687	88.9251	39.5743	277.723	478.653	251.23	251.308	278.272	397.935	424.151	491.677	340.485
	7	360.142	249.288	110.004	282.586	196.183	175.141	125.731	87.0864	38.9881	277.233	479.088	249.78	254.237	278.552	424.553	422.361	498.399	344.139
	8	364.18	248.062	104.643	282.152	190.416	172.572	109.992	86.6406	38.8073	277.549	476.983	246.696	253.782	271.327	417.401	428.059	490.595	344.208
	9	358.016	245.996	105.123	279.292	189.657	172.63	120.504	86.3514	38.5365	276.143	474.343	242.157	247.29	275.467	516.633	427.11	494.387	338.738
	10	357.5	244.812	102.088	279.793	188.966	166.929	133.787	83.9208	37.5112	277.543	471.186	240.951	247.06	267.912	513.519	418.519	490.988	340.927
	11	355.031	244.974	100.288	276.788	187.188	165.913	110.391	83.4411	37.2839	273.339	476.245	242.444	250.019	269.813	430.007	417.857	489.098	355.462
	12	349.125	237.393	100.604	272.033	184.539	162.987	110.984	82.382	36.3361	273.833	468.66	237.715	247.132	269.006	506.875	412.489	487.894	351.042
	13	348.295	237.865	97.0825	270.635	184.822	160.827	132.075	81.5192	36.5218	272.91	468.775	239.599	249.178	263.256	504.242	414.124	487.199	360.157
	14	344.111	232.475	96.5661	266.379	184.091	164.632	107.74	81.5192	36.4763	270.056	477.635	238.803	239.917	262.573	507.03	411.937	490.286	363.73
	15	339.926	229.957	92.4515	264.077	176.421	160.61	125.089	79.5326	35.5517	271.197	472.715	236.733	241.588	257.988	439.795	411.656	488.742	359.641
	16	336.589	231.715	92.8249	260.624	175.362	157.968	127.294	78.5267	35.1213	268.757	474.517	230.951	241.403	257.336	493.402	411.918	487.63	362.738
	17	335.426	225.261	90.785	258.265	175.503	159.392	126.585	78.0846	34.4587	268.146	467.789	230.139	240.007	254.114	419.167	406.058	488.021	360.793
	18	330.329	220.535	87.779	253.103	175.625	156.417	122.224	77.719	34.1376	264.568	472.121	229.387	236.309	250.62	428.78	406.911	486.449	344.737
	19	323.998	219.321	87.511	252.756	171.245	155.757	123.565	77.0014	33.5814	262.991	470.168	226.82	235.948	250.869	434.427	407.635	485.818	351.999
	20	320.392	213.564	86.9704	247.188	170.513	154.981	110.979	75.9955	33.6414	257.361	463.609	224.195	232.224	250.176	415.613	402.316	485.185	348.43
	21	316.026	207.553	84.8106	241.686	165.898	149.364	117.812	74.1791	32.5204	254.138	466.243	218.506	232.25	243.773	401.08	422.335	478.072	316.862
	22	311.848	203.239	81.7716	239.843	164.503	149.083	118.409	72.8646	31.9991	251.581	465.978	216.276	227.5	241.762	397.738	392.018	477.043	318.654
	23	308.425	202.44	82.2359	236.155	161.682	146.701	120.644	72.5628	31.6064	249.166	455.981	210.444	224.982	236.664	388.707	404.365	472.707	316.46
	24	299.954	203.595	80.7725	234.555	159.76	144.939	116.749		30.9942	247.049	442.202	207.653	223.747	232.79	379.25	404.556	469.54	309.976
	25	303.353	204.353	77.5382	242.239	183.639	148.247	140.711	87.836	35.8389	265.304	449.931	220.597	232.139	241.141	392.538	410.029	427.693	409.657
	26	296.523	199.721	72.2147	233.855	176.633	143.493	142.887	84.5127	34.7237	259.019	439.754	214.344	224.624	236.587	357.906	398.975	424.773	403.693
	27	288.549	193.729	70.2164	231.646	171.476	138.907	142.956	82.3471	33.7807	256.216	424.284	211.262	223.215	233.658	339.038	382.272	410.593	385.581
	28	286.747	191.136	68.6302	230.226	168.455	138.456	142.428	81.1526	32.8028	255.689	430.28	207.415	220.717	228.733	365.312	385.499	399.343	365.793
	29	280.859	188.822	66.9733	224.707	167.663	137.616	138.41	80.6545	32.3676	252.905	425.158	204.55	216.964	229.906	366.753	370.266	399.827	381.776
	30	278.363	185.834	66.8457	225.243	165.055	135.894	137.684	79.2956	31.7602	250.454	402.056	203.59	217.072	226.809	342.202	366.266	385.87	371.434
	31	277.711	184.633	65.4394	220.179	164.868	134.521	139.542	79.3004	31.5987	248.536	413.57	202.67	212.36	224.119	348.798	368.09	373.343	353.144
	32	278.541	182.53	64.1685	221.161	162.978	132.042	132.759	78.9484	31.3143	248.453	404.058	202.748	211.764	224.073	356.966	372.28	379.261	352.988
	33	275.285	177.859	62.7167	220.052	161.994	130.791	126.909	76.9975	30.5106	249.022	396.587	198.614	211.528	221.84	337.442	353.317	374.017	342.496
	34	268.902	177.581	61.1488	215.582	160.394	130.402	129.1	76.8466	30.3133	246.744	395.657	196.716	205.631	218.381	335.544	354.978	379.029	402.123
	35	263.88	174.427	61.1962	213.795	158.162	127.509	131.946	75.8997	30.0154	245.863	396.002	197.691	206.298	218.159	331.08	351.614	364.587	413.555
	36	262.524	174.264	58.4368	211.144	157.506	125.948	126.861	75.4248	29.5192	243.018	389.473	196.37	201.826	215.647	327.691	344.203	362.945	405.174
	37	260.947	172.683	59.6061	209.882	158.403	125.128	122.223	75.2943	29.3132	241.453	394.098	191.717	201.862	215.218	334.075	336.32	352.237	399.89
	38	258.644	171.636	57.6823	208.382	155.509	123.108	123.659	74.5727	29.1729	241.935	391.889	192.865	199.863	211.338	322.068	337.94	350.3	372.138
	39	257.86	170.016	56.7829	208.094	153.725	122.394	121.583	73.6248	28.4688	239.28	390.736	188.557	198.904	210.816	317.691	333.353	340.094	370.24
	40	253.499	167.434	55.0225	204.982	153.309	121.091	123.719	72.3143	28.2512	236.797	391.151	185.34	196.744	208.807	311.523	324.619	336.248	371.845
	41	250.629	164.802	54.7691	203.055	150.881	120.039	121.3	71.1256	27.7395	234.967	406.366	185.259	196.01	206.467	304.66	329.898	346.338	365.281
	42	247.46	161.451	53.2274	201.436	149.05	117.459	122.495	71.1565	27.991	232.073	418.007	183.229	194.703	203.033	301.132	313.922	326.576	356.26
	43	246.888	162.641	54.2101	197.533	149.728	117.171	115.639	70.4427	27.3768	231.113	384.643	183.158	192.427	204.332	298.952	314.017	324.651	357.104
	44	246.648	161.745	52.2495	199.153	148.383	115.639	118.66	70.3267	27.3285	231.635	404.871	175.991	193.268	203.789	300.498	310.081	324.96	348.596
	45	244.859	159.514	50.6169	196.579	145.839	114.831	115.812	69.1196	26.8768	229.207	401.408	244.262	189.129	201.56	295.49	309.038	324.752	337.555
	46	245.129	158.563	50.0114	195.007	145.063	114.011	115.254	68.6786	26.4889	227.034	405.432	239.457	188.81	197.135	297.754	305.087	317.88	337.541
	47	235.832	156.371	48.637	191.47	143.63	111.403	117.963	68.0982	26.5083	225.314	391.216	235.432	187.426	198.102	278.406	310.959	306.918	331.368
	48	236.542	154.86	49.9727	191.987	144.13	111.401	113.458	67.396	25.9492	223.398	402.431	227.839	186.429	198.812	278.323	388.055	300.698	323.037
Panel J	Cardiomyocytes Ox.C11/
	(Ox.C11+Non-ox.C11)
	KO	KO+Lip-1
	0.55	0.41
	0.51	0.36
	0.68	0.28
Panel K
	lipid peroxidation (nmol/mg protein)
	KO	KO+Lip-1
	6.00899	3.62036
	6.38365	3.2305
	7.12267	5.05953
Panel L
	Cardiomyocytes 4-HNE fluorescence intensity
	KO	KO+Lip-1
	41.3	15.32
	50.17	33.14
	39.33	22.08
Panel M
	Protein expression (Relative to Actin)
	KO					KO+Lip-1
PTGS2		2.814	1.732	1.385		0.102	0.099	0.113
ACSL4		0.667	0.791	0.559		0.1	0.085	0.122
Panel N
	Relative viability of cardiomyocytes
	KO					KO + Lip-1
30min	0.893076	1.01987	1.08705			1.67369	2.2623	2.18593
60min	1.2129	1.67929	1.55633			1.966	2.3836	2.1105
120min	1.3845	1.55865	1.88393			2.20703	2.51794	2.09364
Panel P
	SG+ objects per mm2
	Hours	KO									KO+Lip-1
	0	250.386	135.352	96.331	203.481	295.87	161.165	103.411	177.906	173.188	84.9711	33.6589	22.1974	86.6502	142.895	38.9417	72.7263	54.7401	31.9237
	1	304.168	145.743	104.431	236.289	342.95	180.337	109.973	201.582	194.544	107.71	35.895	25.1629	98.1813	186.044	44.2711	75.3397	61.1759	34.0806
	2	461.052	303.929	248.526	358.76	418.115	313.281	195.493	266.984	274.388	205.056	85.0815	45.4878	198.44	373.994	86.4762	130.507	114.827	46.2248
	3	473.008	323.002	281.558	357.104	422.747	326.029	201.554	275.093	287.383	231.836	126.757	67.7065	244.824	401.666	112.848	180.959	155.63	72.6683
	4	470.252	326.797	281.227	351.549	416.931	327.972	201.386	273.291	284.41	243.721	132.258	72.4284	260.877	405.738	121.847	189.418	164.605	82.8665
	5	467.482	330.598	289.012	346.957	416.387	323.884	197.833	273.291	292.552	247.754	133.455	72.2969	267.412	402.817	124.749	194.972	167.016	84.6269
	6	463.548	324.088	288.398	347.068	411.424	327.575	199.749	273.069	288.659	247.031	132.653	78.2084	267.468	396.706	123.667	194.337	166.942	87.1977
	7	460.768	328.51	283.416	344.144	405.244	327.099	196.533	271.801	295.876	244.531	130.691	78.0401	265.748	394.702	124.013	195.415	167.412	84.8087
	8	468.173	320.492	280.66	337.368	405.019	324.838	194.818	266.829	285.076	242.361	132.682	79.2221	261.711	391.94	121.704	193.981	166.826	83.7873
	9	452.89	321.664	280.126	336.507	399.618	320.416	193.711	264.589	286.825	240.498	134.33	78.1001	261.817	386.796	120.39	194.295	164.863	83.2322
	10	458.065	317.567	274.793	336.031	392.278	314.82	194.133	265.449	279.618	235.875	132.08	77.2819	261.245	386.212	119.121	190.863	160.276	82.4622
	11	453.073	311.481	278.067	331.312	389.932	313.581	192.774	264.683	278.376	233.062	129.708	74.2506	254.281	380.434	117.299	189.731	158.758	81.7446
	12	443.47	309.392	269.451	329.548	384.957	307.141	189.139	259.881	278.009	228.925	129.296	71.3645	249.577	374.219	117.514	188.656	157.202	79.8643
	13	439.27	312.145	262.977	325.655	380.217	305.515	186.538	255.404	272.815	229.136	126.459	68.9638	248.648	368.924	116.113	184.961	158.32	81.3674
	14	431.238	304.538	265.631	320.454	373.43	308.614	183.47	253.82	275.152	225.63	123.863	68.3564	247.605	364.291	114.347	182.203	156.75	80.6013
	15	438.636	301.216	258.577	318.749	371.077	301.997	182.701	249.837	269.488	222.725	122.437	68.9407	246.342	357.178	112.037	180.613	154.295	80.787
	16	426.305	301.367	260.342	315.061	365.811	299.179	178.348	247.12	267.727	221.62	121.93	70.4611	237.047	356.774	123.445	179.906	157.185	86.7431
	17	422.851	296.324	256.311	310.599	360.546	300.051	176.32	244.063	264.041	220.055	119.607	68.1998	232.67	350.758	121.679	180.241	154.442	86.3756
	18	413.854	294.677	249.891	308.65	356.156	293.044	176.177	246.518	261.58	216.57	114.976	66.0623	230.072	343.562	109.227	175.438	147.642	78.1214
	19	413.171	284.05	253.09	301.981	351.671	288.204	175.648	239.375	258.88	213.606	113.386	66.0293	229.962	339.237	108.169	176.142	146.83	76.0748
	20	411.089	284.279	242.376	297.046	345.456	285.665	171.048	235.492	253.477	212.739	116.825	67.3196	223.267	336.72	113.448	175.453	150.803	83.0909
	21	401.145	279.379	242.291	292.562	338.134	275.351	168.156	230.617	249.245	208.758	112.937	66.1531	223.522	331.841	110.894	170.652	151.579	81.6498
	22	386.92	273.6	236.411	285.65	330.427	274.65	164.406	229.572	243.216	200.297	108.275	63.236	219.421	322.74	101.247	166.182	146.048	74.2913
	23	389.751	265.732	234.711	282.094	324.941	270.272	164.274	226.623	243.13	197.144	106.747	62.3501	214.544	315.163	98.6881	163.164	144.876	72.765
	24	379.962	263.032	230.699	278.598	320.37	268.159	159.652	220.88	240.497	193.571	102.456	61.2378	210.217	308.255	96.6628	162.822	143.874	71.2832
	25	375.219	259.462	227.502	277.825	319.966	262.844	154.149	218.43	236.375	191.585	103.642	61.5493	204.143	304.075	103.292	157.798	142.307	73.2969
	26	388.287	257.862	220.454	290.685	311.106	257.923	165.219	244.986	242.309	168.909	92.0337	58.5548	214.699	288.066	96.1792	166.102	149.273	69.2695
	27	383.917	255.101	211.743	281.349	303.259	248.05	159.556	235.589	239.001	168.091	90.3353	57.4986	209.522	281.481	92.1808	163.913	144.052	66.2596
	28	372.934	248.456	211.331	274.449	298.254	240.099	157.133	233.061	230.62	163.549	87.2383	56.9299	205.924	277.378	90.2115	161.74	138.489	64.0272
	29	367.449	247.089	208.933	270.092	292.543	240.403	153.943	228.715	228.591	163.721	88.5576	60.6014	194.842	275.318	90.2579	155.042	141.216	66.2712
	30	362.026	243.319	202.68	267.588	288.556	237.071	151.958	225.453	227.87	160.825	88.7568	60.9708	194.047	274.146	90.4494	153.579	137.609	65.1395
	31	361.487	240.963	204.135	263.006	286.705	236.607	152.715	223.685	221.879	156.554	84.5804	55.8369	197.204	264.632	85.0253	151.666	133.065	60.8548
	32	356.171	239.483	201.484	262.487	282.585	232.546	150.309	222.177	225.819	155.123	85.4799	55.6841	192.801	265.456	85.0195	149.209	133.808	59.1429
	33	352.404	235.442	200.05	257.944	278.617	229.295	144.331	215.905	219.023	156.274	83.7138	58.3981	186.126	263.466	86.7973	146.337	131.627	63.7487
	34	349.62	232.358	196.343	255.066	276.709	230.488	147.672	215.57	218.003	152.297	81.1778	52.6123	188.772	255.475	82.2281	144.422	129.701	57.0866
	35	346.432	231.564	192.626	251.323	273.736	223.786	145.673	212.666	213.937	149.246	81.3461	52.6606	185.799	251.702	80.404	141.613	127.116	55.6919
	36	339.367	226.523	189.724	248.763	270.442	222.737	144.148	213.087	214.376	148.024	79.1021	50.8906	184.294	247.789	79.3304	139.878	125.311	54.684
	37	336.25	226.073	190.596	247.903	266.984	222.679	142.577	210.362	214.574	143.247	79.9223	49.5346	183.785	243.162	77.3825	136.409	124.087	53.5717
	38	335.632	226.158	185.308	246.227	265.034	219.826	141.92	208.042	210.71	140.559	77.8312	47.989	182.226	242.609	78.2935	135.446	124.878	53.0765
	39	329.668	222.542	184.942	242.275	261.844	218.624	139.393	206.662	208.044	138.028	77.4985	47.2094	177.169	239.432	75.4848	135.258	125.727	51.6702
	40	321.658	221.48	183.999	238.947	258.942	214.52	138.299	202.927	204.353	137.22	77.1948	46.1958	176.446	235.664	72.9604	132.546	123.886	51.8811
	41	322.502	217.044	179.042	237.248	255.022	211.724	136.774	203.05	205.306	133.283	74.4498	50.9661	171.561	236.842	73.6026	131.919	124.635	54.5003
	42	318.021	215.884	177.465	235.608	253.026	213.195	136.208	200.508	201.511	132.274	74.3144	44.4664	172.18	228.679	72.3084	129.836	119.957	50.4592
	43	316.525	212.963	175.482	232.259	250.628	209.018	135.28	198.165	200.762	130.66	73.0126	44.4374	170.103	226.555	69.7938	129.447	117.622	48.4745
	44	313.6	210.356	175.934	228.229	248.465	207.703	132.892	195.083	199.446	129.911	72.7728	48.1902	163.209	229.321	71.1324	129.24	119.866	50.9641
	45	309.078	207.72	172.332	228.008	246.715	206.921	132.477	195.393	196.826	125.656	71.6159	43.24	164.772	218.918	68.9658	126.826	114.403	48.0354
	46	305.016	207.459	169.308	225.005	242.806	202.029	130.28		192.935	123.897	70.817	47.1011	160.386	218.978	68.9697	124.056	115.595	50.3219
	47	301.99	203.798	168.206	223.775	241.824	197.978	130.496	190.747	193.36	119.851	68.8807	41.2302	161.591	212.252	66.1783	123.838	112.25	47.2713
	48	295.944	204.839	166.754	220.587	240.372	197.248	128.239	189.176	191.011	119.669	68.8401	44.9539	156.854	211.815	66.7857	122.18	112.539	48.8943

## Sheet: Figure 7
Panel C
	Time to restore sinus rhythm (seconds)			Beating score
	AAV9-Luc	AAV9-Luc-Cirbp		AAV9-Luc	AAV9-Luc-Cirbp
	360	150		1	4
	320	100		2	4
	120	60		3	3
	200	180		3	3
	180	120		3	4
Panel D
		Cardiac function（%）
		AAV9-Luc					AAV9-Luc-Cirbp
	EF	19.1	25.2	24.5	26.3	34.9	28.2	52.1	30.5	45.7	39.6
	FS	10.5	13.2	13.1	15.4	15.7	13.9	25.4	14.7	22.7	19.8
	HR	189	289	225	195	350	240	199	265	278	312
Panel E
	EDP (mmHg)		max dp/dt		—min dp/dt		Contractility Index (1/second)
	AAV9-Luc	AAV9-Luc-Cirbp	AAV9-Luc	AAV9-Luc-Cirbp	AAV9-Luc	AAV9-Luc-Cirbp	AAV9-Luc	AAV9-Luc-Cirbp
	54.52	20.24	718.84	4115.75	966.25	3045.86	9.26	74.02
	77.97	12.02	600.18	2497.54	601.81	1604.84	12.73	108.93
	82.64	6.72	306.99	3433.7	176.9	2119.73	1.18	120.01
	46.04	19.74	1046.49	3965.3	1079.93	2989.02	19.06	78.14
	53.6	12.12	1220.35	2464.52	832.51	1823.87	26.11	44.32
Panel F
	Serum CK (U/ml)		cTnI (ng/mL)		cTnT (ng/mL)
	AAV9-Luc	AAV9-Luc-Cirbp	AAV9-Luc	AAV9-Luc-Cirbp	AAV9-Luc	AAV9-Luc-Cirbp
	12.12	3.31	62.51	25.22	19.7585	0.27446
	9.12	4.01	33.33	19.53	26.0215	6.65744
	3.01	1.88	85.09	33.26	17.1247	12.317
	6.51	2.55	96.7	60.49	18.0202	1.59361
	7	5.31	51.24	15.19	7.72275	3.80638
Panel G
	MPO-positive number /per view
	AAV9-Luc	AAV9-Luc-Cirbp
	16	10
	17	9
	18	7
	26	12
	29	13
Panel I
	MDA (nmol/mg protein)		4-HNE (mg/mg protein)		Iron content (μg/mg protein)
	AAV9-Luc	AAV9-Luc-Cirbp	AAV9-Luc	AAV9-Luc-Cirbp	AAV9-Luc	AAV9-Luc-Cirbp
	3.25101	1.12864	69.2221	24.3922	0.61222	0.27661
	2.22214	0.74121	79.2793	10.6511	0.22451	0.21069
	6.51247	0.90221	26.0315	41.6384	0.29331	0.19906
	1.89222	0.95548	28.3659	4.00341	0.68247	0.21666
	1.91001	0.78228	95.0321	12.159	0.68551	0.29885
Panel K
	PTGS2 expression (Relative to β-tubulin)
	AAV9-Luc	AAV9-Luc-Cirbp
	1.15221	0.43784
	1.10299	0.86777
	1.05677	0.56811
Panel L
	PTGS2-positive cells (%)
	AAV9-Luc	AAV9-Luc-Cirbp
	25.2	13.33
	13	6.67
	10.5	2.58
	20.1	11.89
	8	5.5

## Sheet: Figure 8
Panel C	Protein expression (Relative to β-tubulin)
	WT						KO
DHODH	0.91	1.2	0.96077	1.17			0.71	0.75	0.69	0.55
NOX2	0.77	0.69	0.81	0.89			0.65	0.85	0.88	0.92
ALOX15	1.36	1.49	1.39	1.53			1.67	1.49	1.69	1.59
ALOX5	0.67	0.78	0.66	1.28			0.95	1.25	0.91	0.72
Panel D	DHODH mRNA expression (Relative to GAPDH)
	WT	KO
	0.897423	1.21939
	0.958748	0.882749
	1.26478	0.842592
	1.06403	1.04682
	1.00332	1.13247
Panel E	RIP (1% Input (%) )
	RIP-IgG	RIP-CIRBP
	11.5183	60.4707
	21.6038	55.3578
	30.2838	74.2064
Panel F	DHODH expression (RNA pull-down WB)
	DHODH-	DHODH+
	1.02	57.2
	0.39	66.7
	3.37	45.7
Panel G	RNC-mRNA
	WT	KO
	32.0676	5.42593
	28.3513	3.27896
	13.1923	7.59923
Panel H	CoQH2/CoQ
	WT	KO
	0.6657	0.2722
	0.6985	0.2131
	0.3537	0.3048
Panel I
	Myo DHODH expression (Relative to Actin)
	WT	KO
	1.221	0.601
	1.367	0.554
	0.654	0.104
Panel J
	CoQH2/CoQ
	Myo
	WT	KO
	0.158198	0.026749
	0.096735	0.038341
	0.072892	0.017045
Panel K	DHODH expression (Relative to β-tubulin)
	Young	Aged
	0.5512	0.4732
	0.7152	0.2525
	0.6687	0.1795
Panel L	CoQH2/CoQ
	Young	Aged
	0.710148	0.191945
	0.691644	0.262871
	0.4487	0.1516

## Sheet: Figure 9
Panel B
	CIRBP expression (Relative to β-tubulin)
	Aged	Aged+Zr17-2
	0.16778	0.66671
	0.10492	0.81069
	0.47333	0.79661
Panel C
	Time to restore sinus rhythm (seconds)			Beating score
	Aged	Aged+Zr17-2		Aged	Aged+Zr17-2
	250	120		3	4
	300	180		3	4
	600	75		2	3
	300	150		2	4
	180	100		2	3
Panel D
		Cardiac function（%）
		Aged					Aged+Zr17-2
	EF	20.1	23.3	29.2	36.3	39.9	58.9	45.5	29.1	50.2	40.1
	FS	11.5	12.5	15.5	19.5	20.3	29.1	23.1	14.7	25.3	19.5
	HR	155	198	280	200	250	292	268	321	193	271
Panel E
	EDP (mmHg)		max dp/dt		—min dp/dt		Contractility Index (1/second)
	Aged	Aged+Zr17-2	Aged	Aged+Zr17-2	Aged	Aged+Zr17-2	Aged	Aged+Zr17-2
	50.64	19.65	992.78	3530.05	1049.85	2592.41	18.81	61.41
	44.99	22.22	1167.29	2505.56	324.32	3263.22	21.09	40.77
	34.66	29.03	1993.07	2008.03	976.9	1263.5	11.28	72.36
	65.19	35.07	883.66	2998.61	1096.65	2577.81	20.93	96.97
	30.34	15.55	1313.77	4040.01	651.97	2373.8	36.11	48.48
Panel F
	Serum CK (U/ml)		cTnI (ng/mL)		cTnT (ng/mL)
	Aged	Aged+Zr17-2	Aged	Aged+Zr17-2	Aged	Aged+Zr17-2
	11.3	3.34	42.23	55.25	11.2348	5.23191
	12.7	2.67	69.97	25.49	16.3313	3.89148
	13.31	5.12	95.11	39.45	5.55747	2.18936
	3.69	1.79	133.72	69.52	6.12737	4.01914
	5.77	6.57	92.18	22.21	9.44719	3.78517
Panel G
	MPO-positive number /per view
	Aged	Aged+Zr17-2
	25	10
	23	8
	25	6
	12	11
	19	15
Panel I
	DHODH expression (Relative to β-tubulin)
	Aged	Aged+Zr17-2
	0.56778	1.87555
	0.49682	1.90222
	0.78551	2.11035
Panel J
	CoQH2/CoQ
	Aged	Aged+Zr17-2
	0.131367	0.798062
	0.379114	0.813058
	0.210114	0.381584
Panel L
	Arachidonic acid metabolites
			Aged					Aged+Zr17-2
	TXB2	pmol/g	30.58	30.95	31.16	63.2	55.82	9.93	17.19	95.01	11.65	4.48
	PGF2a	pmol/g	33.57	16.25	11.01	41.61	13.09	3.45	3.94	40.77	9.01	16.67
	PGE2	pmol/g	62.71	28.29	10.51	76.82	64.72	1.05	1.92	21.51	41.33	0.64
	PGD2	pmol/g	72.01	21.99	11.66	44.97	39.02	0.67	10.07	104.24	14.88	1.19
	15-HETE	pmol/g	121.88	55.59	44.46	194.56	164.48	20.86	15.64	85.5	19.59	22.85
	11-HETE	pmol/g	104.64	45.19	24.04	198.19	143.15	13.34	24.32	101.02	25.04	17.81
	12-HETE	pmol/g	1346.77	274.85	278.95	928.44	1097.22	108.6	45.57	829.7	205.87	128.59
	5-HETE	pmol/g	52.27	9.37	7.13	166.82	17.94	7.13	7.21	18.23	8.72	6.91
	EPA(20:5)	nmol/g	63.66	52.51	19.92	23.76	31.73	6.49	11.53	12.71	2.99	3.98
	DHA(22:6)	nmol/g	191.38	129.2	188.67	77.78	58.61	49.76	50.34	171	38.13	38.63
	ARA(20:4)	nmol/g	182.38	108.83	137.6	195.34	148.55	67.77	97.88	129.43	44.48	45.9
	DPA(22:5)	nmol/g	64.99	11.11	24.02	47.42	36.81	5.55		12.95	2.13	13.38
Panel K
	MDA (nmol/mg protein)		4-HNE (mg/mg protein)		Iron content (μg/mg protein)
	Aged	Aged+Zr17-2	Aged	Aged+Zr17-2	Aged	Aged+Zr17-2
	3.39744	1.27578	39.1124	23.5911	0.49551	0.15667
	5.57241	1.67664	77.1241	31.3086	0.15772	0.25734
	1.22147	0.735119	55.1247	15.0981	0.51225	0.19935
	0.950127	1.69802	19.4551	19.7307	0.48851	0.29635
	4.33178	0.907487	89.1247	38.008	0.29897	0.13005
Panel N
	PTGS2 expression (Relative to β-tubulin)
	Aged	Aged+Zr17-2
	1.9901	0.1678
	1.8922	0.2521
	2.3397	0.2621
Panel O
	PTGS2-positive cells (%)
	Aged	Aged+Zr17-2
	25.2	10.5
	10.9	6.8
	33.1	18.9
	19.5	8.3
	21.3	6.7

## Sheet: Figure S1
Panel A
	Cardiac function (%)
	Young					Aged
EF	79.05	82.41	87.37	72.56	69.93	91.26	76.65	83.26	70.84	73.84
FS	49.08	52.41	58.58	43.04	40.89	65	47.41	54.31	41.95	44.42
HR	322	255	200	180	300	366	300	180	190	238
Panel B
	EDP (mmHg)		max dp/dt		—min dp/dt		Contractility Index (1/second)
	Young	Aged	Young	Aged	Young	Aged	Young	Aged
	18.9899	32.2879	4434.16	5184.39	3420.19	3499.31	102.245	79.0752
	45.027	30.4965	6858.8	3964.98	2393.89	4025.48	230.514	73.4899
	5.17786	33.7731	1501.2	5459.81	5736.06	3099.36	60.4725	84.0508
	20.5732	12.195	4664.08	6232.46	3390.23	3590.84	92.7662	100.128
	18.2127	32.8235	4406.63	5192.34	3423.67	4440.38	94.9476	77.5285

[truncated: 20 more sheets: Figure S2, Figure S3, Figure S5, Figure S6, Figure S7, Figure S8, Figure S9, Figure S10, Figure S11, Figure S12, Figure S13, Figure S14, Figure S15, Figure S17, Figure S18, Figure S19, Figure S20, Figure S21, Figure S22, Table S1]
